# Supplementary material for: SNP-SNP interactions dominate the genetic architecture of candidate genes associated with left ventricular mass in african-americans of the GENOA study
Source: BMC Med Genet. 2010 Nov 10;11:160. doi: 10.1186/1471-2350-11-160 (PMC2991303; doi:10.1186/1471-2350-11-160)
Supplement: Additional file 1 — Contains a list of all SNPs (and their respective gene) investigated. [file 1471-2350-11-160-S1.XLS]

## Sheet: Sheet 1 - Table 1
rsSNP	Gene
rs2066718	ABCA1
rs2230806	ABCA1
rs2230808	ABCA1
rs4149313	ABCA1
rs12453914	ABCA6
rs12453921	ABCA6
rs12942011	ABCA6
rs16973575	ABCA6
rs1860120	ABCA6
rs2098034	ABCA6
rs2286419	ABCA6
rs3744489	ABCA6
rs4968833	ABCA6
rs6502001	ABCA6
rs7207709	ABCA6
rs7212506	ABCA6
rs7214079	ABCA6
rs7216483	ABCA6
rs740517	ABCA6
rs7504026	ABCA6
rs758255	ABCA6
rs8077252	ABCA6
rs9282554	ABCA6
rs9889289	ABCA6
rs997781	ABCA6
rs1545970	ACCN4
rs1872858	ACCN4
rs2276643	ACCN4
rs2385538	ACCN4
rs3755065	ACCN4
rs3770234	ACCN4
rs6731344	ACCN4
rs746233	ACCN4
rs13447447	ACE
rs4364	ACE
rs4646116	ACE2
rs4961	ADD1
rs1541582	ADD2
rs17698193	ADD2
rs2024458	ADD2
rs2072246	ADD2
rs2110981	ADD2
rs2270042	ADD2
rs3755375	ADD2
rs3771452	ADD2
rs4852700	ADD2
rs4984	ADD2
rs740387	ADD2
	ADD2
	ADD2
rs12495941	ADIPOQ
rs1403696	ADIPOQ
rs1403697	ADIPOQ
rs16861194	ADIPOQ
rs16861205	ADIPOQ
rs16861210	ADIPOQ
rs17366568	ADIPOQ
rs17366743	ADIPOQ
rs182052	ADIPOQ
rs2082940	ADIPOQ
rs3821799	ADIPOQ
rs6444175	ADIPOQ
rs6773957	ADIPOQ
rs7649121	ADIPOQ
rs822387	ADIPOQ
rs822391	ADIPOQ
rs822396	ADIPOQ
rs9842733	ADIPOQ
rs9877202	ADIPOQ
rs11042727	ADM
rs13306112	ADM
rs2060658	ADM
rs4076050	ADM
rs4077089	ADM
rs4399321	ADM
rs4444073	ADM
rs4641466	ADM
rs4698	ADM
rs5004	ADM
rs5005	ADM
rs7924631	ADM
rs7944706	ADM
rs2236387	ADPRHL2
rs768000	ADPRHL2
rs274747	ADPRHL2
rs2229169	ADRA2B
rs2252697	ADRA2B
rs4907299	ADRA2B
rs9333567	ADRA2B
	ADRA2B
rs1801253	ADRB1
rs1042713	ADRB2
rs1042714	ADRB2
rs1800888	ADRB2
rs2493132	AGT
rs2493134	AGT
rs4762	AGT
rs5046	AGT
rs5049	AGT
rs5050	AGT
rs5051	AGT
rs699	AGT
rs7079	AGT
rs943580	AGT
rs5186	AGTR1
rs12238901	AGTR2
rs12710567	AGTR2
rs1403543	AGTR2
rs3736556	AGTR2
rs5193	AGTR2
rs5950587	AGTR2
rs6608590	AGTR2
rs11121814	AGTRAP
rs11121815	AGTRAP
rs11121819	AGTRAP
rs11121820	AGTRAP
rs11121821	AGTRAP
rs12095517	AGTRAP
rs12121577	AGTRAP
rs17875910	AGTRAP
rs17875916	AGTRAP
rs17875936	AGTRAP
rs17875939	AGTRAP
rs17875946	AGTRAP
rs17875949	AGTRAP
rs17875954	AGTRAP
rs17875961	AGTRAP
rs17875970	AGTRAP
rs17875979	AGTRAP
rs4073395	AGTRAP
rs4073489	AGTRAP
rs4073574	AGTRAP
rs4075034	AGTRAP
rs6419478	AGTRAP
rs6540992	AGTRAP
rs6660106	AGTRAP
rs6664239	AGTRAP
rs6677313	AGTRAP
rs1052161	ALMS1
rs1052162	ALMS1
rs11685372	ALMS1
rs11889925	ALMS1
rs13008860	ALMS1
rs2017116	ALMS1
rs2056486	ALMS1
rs11078660	ALOX12
rs1126667	ALOX12
rs11571337	ALOX12
rs11571339	ALOX12
rs11571344	ALOX12
rs11571351	ALOX12
rs11571352	ALOX12
rs11571364	ALOX12
rs2292350	ALOX12
rs2292353	ALOX12
rs2307214	ALOX12
rs2920421	ALOX12
rs312462	ALOX12
rs312472	ALOX12
rs434473	ALOX12
rs9897850	ALOX12
rs9904779	ALOX12
rs10507391	ALOX5AP
rs9579646	ALOX5AP
rs675	APOA4
rs1729410	APOA5
rs619054	APOA5
rs633389	APOA5
rs662799	APOA5
rs10199768	APOB
rs1042031	APOB
rs1042034	APOB
rs11126598	APOB
rs11676704	APOB
rs12713450	APOB
rs12713554	APOB
rs12713956	APOB
rs12720774	APOB
rs12720798	APOB
rs12720826	APOB
rs12720841	APOB
rs12720847	APOB
rs12720853	APOB
rs12720855	APOB
rs1367117	APOB
rs1713223	APOB
rs17398765	APOB
rs1800478	APOB
rs1801700	APOB
rs1801701	APOB
rs2678379	APOB
rs3791981	APOB
rs4371387	APOB
rs512535	APOB
rs520354	APOB
rs531819	APOB
rs570877	APOB
rs585967	APOB
rs673548	APOB
rs6752026	APOB
rs952275	APOB
rs5142	APOC3
rs595049	APOC3
rs405509	APOE
rs405509	APOE
rs429358	APOE
rs439401	APOE
rs449647	APOE
rs7412	APOE
rs511752	ARHGAP9
rs1006049	ATP6V1B1
rs1024764	ATP6V1B1
rs1024765	ATP6V1B1
rs11681642	ATP6V1B1
rs2072459	ATP6V1B1
rs2072460	ATP6V1B1
rs2072461	ATP6V1B1
rs2072463	ATP6V1B1
rs2239484	ATP6V1B1
rs2239487	ATP6V1B1
rs2266917	ATP6V1B1
rs2270263	ATP6V1B1
rs3771385	ATP6V1B1
rs4852732	ATP6V1B1
rs759218	ATP6V1B1
rs967063	ATP6V1B1
	ATP6V1B1
	ATP6V1B1
rs10779958	AUP1
rs1410713	AVP
rs2282018	AVP
rs2740204	AVP
rs2770381	AVP
rs1051008	AXL
rs1946612	AXL
rs1946613	AXL
rs12930259	AYTL1
rs17302903	AYTL1
rs2192853	AYTL1
rs2241148	AYTL1
rs4627342	AYTL1
rs9922534	AYTL1
rs10130005	BDKRB2
rs10132462	BDKRB2
rs1046248	BDKRB2
rs11160322	BDKRB2
rs11848502	BDKRB2
rs12433275	BDKRB2
rs2069571	BDKRB2
rs2069575	BDKRB2
rs2069595	BDKRB2
rs2069601	BDKRB2
rs2069605	BDKRB2
rs2227279	BDKRB2
rs2242961	BDKRB2
rs2242966	BDKRB2
rs4144132	BDKRB2
rs4900312	BDKRB2
rs4905466	BDKRB2
rs4905472	BDKRB2
rs4905474	BDKRB2
rs5225	BDKRB2
rs7149163	BDKRB2
rs8005195	BDKRB2
rs8012552	BDKRB2
rs8013400	BDKRB2
rs8016905	BDKRB2
rs945039	BDKRB2
rs945040	BDKRB2
rs1799722	BDKRB2
rs1959053	BDKRB2
rs4144131	BDKRB2
rs4905459	BDKRB2
rs945032	BDKRB2
rs1861634	C19orf38;CARM1
rs11567805	C3AR1
rs2072449	C3AR1
rs2230318	C3AR1
rs7974238	C3AR1
rs11057087	C3AR1
rs11567794	C3AR1
rs2110070	C3AR1
rs7954916	C3AR1
rs7956636	C3AR1
rs11718213	C3orf42;GHRL
rs17032621	C3orf42;GHRL
rs171336	C3orf42;GHRL
rs171407	C3orf42;GHRL
rs35684	C3orf42;GHRL
rs6809341	C3orf42;GHRL
rs11556469	CAPN10
rs13007017	CAPN10
rs2975760	CAPN10
rs2975765	CAPN10
rs2975766	CAPN10
rs4676348	CAPN10
rs7571442	CAPN10
rs7607572	CAPN10
rs28364538	CAPN3
rs10407878	CARM1
rs11670365	CARM1
rs12460421	CARM1
rs12971616	CARM1
rs12977506	CARM1
rs1529711	CARM1
rs1549926	CARM1
rs2304089	CARM1
rs3745676	CARM1
rs7254708	CARM1
rs8099866	CARM1
rs1024610	CCL2
rs13900	CCL2
rs1860188	CCL2
rs1860189	CCL2
rs2530797	CCL2
rs2857655	CCL2
rs2857656	CCL2
rs3091332	CCL2
rs3760396	CCL2
rs3760399	CCL2
rs3917878	CCL2
rs3917900	CCL2
rs4586	CCL2
rs16963927	CCL5
rs16971600	CCL5
rs28914814	CCL5
rs3817655	CCL5
rs4795095	CCL5
rs1027241	CCR3
rs13084656	CCR3
rs13096142	CCR3
rs13326331	CCR3
rs1907635	CCR3
rs3091309	CCR3
rs4987053	CCR3
rs9854155	CCR3
rs5882	CETP
rs1061170	CFH
rs1065489	CFH
rs515299	CFH
rs534399	CFH
rs800292	CFH
rs12084193	CKS1B
rs12087657	CKS1B
rs14078	CLCN6
rs17037425	CLCN6
rs4846054	CLCN6
rs7555034	CLCN6
rs3737965	CLCN6
rs3753582	CLCN6
rs10432284	CLEC11A
rs722035	CLEC11A
rs722036	CLEC11A
rs7246355	CLEC11A
rs2228552	COL16A1
rs274749	COL8A2
rs274750	COL8A2
rs7550047	COL8A2
rs7553155	COL8A2
rs1417938	CRP
rs2808630	CRP
rs2808631	CRP
rs3093058	CRP
rs3093062	CRP
rs3093066	CRP
rs3093069	CRP
rs3093075	CRP
rs1014638	CX3CR1
rs13062158	CX3CR1
rs17038640	CX3CR1
rs17038645	CX3CR1
rs17038663	CX3CR1
rs17793056	CX3CR1
rs1877563	CX3CR1
rs2669844	CX3CR1
rs2669845	CX3CR1
rs2669850	CX3CR1
rs2853707	CX3CR1
rs2853711	CX3CR1
rs2853712	CX3CR1
rs3732378	CX3CR1
rs3732379	CX3CR1
rs4423707	CX3CR1
rs6783532	CX3CR1
rs6783625	CX3CR1
rs7636125	CX3CR1
rs9826296	CX3CR1
rs9868689	CX3CR1
rs4673	CYBA
rs10093618	CYP11B1
rs1134095	CYP11B1
rs4736311	CYP11B1
rs4736346	CYP11B1
rs5297	CYP11B1
rs7016594	CYP11B1
rs7833415	CYP11B1
rs9657021	CYP11B1
rs1799998	CYP11B2
rs4539	CYP11B2
rs909177	DCTN1
rs697221	DDIT3
rs2162560	DNMT1
rs2241531	DNMT1
rs759920	DNMT1
rs8111085	DNMT1
rs6546909	DQX1
rs1076669	ECE1
rs1014505	EDN1
rs10478723	EDN1
rs1629862	EDN1
rs1630736	EDN1
rs16872592	EDN1
rs1794849	EDN1
rs1800542	EDN1
rs2071943	EDN1
rs2859338	EDN1
rs3087459	EDN1
rs4714383	EDN1
rs4714384	EDN1
rs5369	EDN1
rs5370	EDN1
rs6906760	EDN1
rs6912834	EDN1
rs7356986	EDN1
rs9296343	EDN1
rs9296344	EDN1
rs9380978	EDN1
rs5333	EDNRA
rs5334	EDNRA
rs5343	EDNRA
rs5351	EDNRB
rs1042032	EPHX2
rs1042064	EPHX2
rs11996801	EPHX2
rs17057255	EPHX2
rs4149243	EPHX2
rs4149253	EPHX2
rs4149259	EPHX2
	EPHX2
	EPHX2
	EPHX2
	EPHX2
rs3093261	F10
rs511446	F10
rs1363352	F12
rs1801020	F12
rs6556321	F12
rs5982	F13A1
rs5985	F13A1
rs5987	F13A1
rs10754210	F13B
rs13375369	F13B
rs1412631	F13B
rs1412634	F13B
rs1412639	F13B
rs1627765	F13B
rs2298882	F13B
rs2298883	F13B
rs5999	F13B
rs6702252	F13B
rs698859	F13B
rs2070850	F2
rs2070851	F2
rs2070852	F2
rs3136433	F2
rs3136435	F2
rs3136439	F2
rs3136447	F2
rs3136455	F2
rs3136456	F2
rs3136471	F2
rs3136474	F2
rs3136484	F2
rs3136485	F2
rs3136497	F2
rs3136515	F2
rs3136516	F2
rs3136520	F2
rs1144300	F3
rs1144301	F3
rs1144302	F3
rs1146516	F3
rs1324214	F3
rs3748017	F3
rs3917606	F3
rs3917611	F3
rs3917637	F3
rs3917643	F3
rs610277	F3
rs696619	F3
rs698946	F3
rs725298	F3
rs762484	F3
rs762485	F3
rs958587	F3
rs1046712	F5
rs4524	F5
rs6005	F5
rs6019	F5
rs6020	F5
rs6027	F5
rs6031	F5
rs6032	F5
rs6033	F5
rs9332608	F5
rs10482839	F7
rs2774030	F7
rs3093229	F7
rs3093233	F7
rs3093251	F7
rs3093255	F7
rs3093257	F7
rs3093265	F7
rs488703	F7
rs493833	F7
rs561241	F7
rs6039	F7
rs6046	F7
rs12397268	F8
rs17051888	F8
rs1800297	F8
rs5987042	F8
rs5987043	F8
rs5987056	F8
rs10006259	FABP2
rs10034661	FABP2
rs10518301	FABP2
rs11724758	FABP2
rs11935130	FABP2
rs1397613	FABP2
rs1546502	FABP2
rs1546503	FABP2
rs17050312	FABP2
rs1799883	FABP2
rs878374	FABP2
rs13376092	FABP3
rs6425744	FABP3
rs7523777	FABP3
rs7532845	FABP3
rs951545	FABP3
rs17495262	FABP3
rs7175654	FBN1
rs1044291	FGB
rs1800788	FGB
rs1800788	FGB
rs2227401	FGB
rs2227412	FGB
rs2227422	FGB
rs4220	FGB
rs4220	FGB
rs4463047	FGB
rs4508864	FGB
rs2075761	FGL2
rs3093276	FGL2
rs3093277	FGL2
rs3093279	FGL2
rs6707475	FLJ12788
rs10753269	FNDC5
rs12129280	FNDC5
rs1284367	FNDC5
rs1298190	FNDC5
rs16835198	FNDC5
rs726344	FNDC5
rs1050705	GABRA3
rs1470586	GABRA3
rs1472977	GABRA3
rs17281377	GABRA3
rs1800291	GABRA3
rs1936645	GABRA3
rs2096362	GABRA3
rs4898398	GABRA3
rs4898399	GABRA3
rs5945128	GABRA3
rs5945269	GABRA3
rs5987077	GABRA3
rs5987079	GABRA3
rs6643714	GABRA3
rs6649625	GABRA3
rs7053448	GABRA3
rs266808	GAMT
rs9973220	GAMT
rs11717152	GATA2
rs1806462	GATA2
rs2713579	GATA2
rs2713594	GATA2
rs2713604	GATA2
rs2969246	GATA2
rs3803	GATA2
rs9851497	GATA2
rs10164435	GCG
rs11897425	GCG
rs13010545	GCG
rs1990761	GCG
rs3761656	GCG
rs4664448	GCG
rs5647	GCG
rs5653	GCG
rs7569992	GCG
rs10490815	GHRL
rs11923293	GHRL
rs1617161	GHRL
rs1629816	GHRL
rs2619507	GHRL
rs26311	GHRL
rs26802	GHRL
rs27647	GHRL
rs35682	GHRL
rs3732950	GHRL
rs3755777	GHRL
rs3846106	GHRL
rs42451	GHRL
rs4684677	GHRL
rs1741968	GJA4
rs1741969	GJA4
rs11691127	GLS
rs12185688	GLS
rs12987113	GLS
rs12998878	GLS
rs13414554	GLS
rs1546646	GLS
rs16833042	GLS
rs16833073	GLS
rs17748089	GLS
rs1921909	GLS
rs1921913	GLS
rs1921914	GLS
rs3088307	GLS
rs3771310	GLS
rs3771311	GLS
rs3771316	GLS
rs6712504	GLS
rs6743496	GLS
rs883844	GLS
rs984610	GLS
rs5442	GNB3
rs6065	GP1BA
rs81663	GP1BA
rs1012693	GPC6
rs1323625	GPC6
rs1359126	GPC6
rs1409174	GPC6
rs1409177	GPC6
rs1535692	GPC6
rs1535692	GPC6
rs1535693	GPC6
rs1886928	GPC6
rs1924115	GPC6
rs12468453	GPR35
rs12468485	GPR35
rs2975784	GPR35
rs2975786	GPR35
rs3749172	GPR35
	GPR35
rs10498253	GPR55
rs12467769	GPR55
rs1344927	GPR55
rs1992186	GPR55
rs1992187	GPR55
rs1992188	GPR55
rs2396777	GPR55
rs2969126	GPR55
rs3749073	GPR55
	GRP58
rs11108371	HAL
rs7970524	HAL
rs5745687	HGF
rs2268417	HMGA1L4
rs11879562	HNRPUL1
rs12975585	HNRPUL1
rs12985339	HNRPUL1
rs13345029	HNRPUL1
rs15052	HNRPUL1
rs2053086	HNRPUL1
rs2304230	HNRPUL1
rs7245398	HNRPUL1
rs8100690	HNRPUL1
rs998468	HNRPUL1
rs11980593	HSPB1
rs2070804	HSPB1
rs2159750	HSPB1
rs2868371	HSPB1
rs7459185	HSPB1
rs10183658	HSPD1
rs10210529	HSPD1
rs2340690	HSPD1
rs2565163	HSPD1
rs6434930	HSPD1
rs6745660	HSPD1
rs788016	HSPD1
rs1549339	HTR2B
rs6437000	HTR2B
rs6736017	HTR2B
rs7580967	HTR2B
rs7607338	HTR2B
rs1977101	HTR6
rs3790756	HTR6
rs4912138	HTR6
rs6658108	HTR6
rs6693503	HTR6
rs11200655	HTRA1
rs12571363	HTRA1
rs17103667	HTRA1
rs2247438	HTRA1
rs2248799	HTRA1
rs2268347	HTRA1
rs2268349	HTRA1
rs2268353	HTRA1
rs2268356	HTRA1
rs2284668	HTRA1
rs2300431	HTRA1
rs2300432	HTRA1
rs2672585	HTRA1
rs2672587	HTRA1
rs2672589	HTRA1
rs2672590	HTRA1
rs2672606	HTRA1
rs2736914	HTRA1
rs2736917	HTRA1
rs2736923	HTRA1
rs2736927	HTRA1
rs2736928	HTRA1
rs2901309	HTRA1
rs3793917	HTRA1
rs4752699	HTRA1
rs4752700	HTRA1
rs7093894	HTRA1
rs736962	HTRA1
rs763720	HTRA1
rs932275	HTRA1
rs10017993	HTRA3
rs10029934	HTRA3
rs12639755	HTRA3
rs13129283	HTRA3
rs13130633	HTRA3
rs13132047	HTRA3
rs13132711	HTRA3
rs13140502	HTRA3
rs13144236	HTRA3
rs4077992	HTRA3
rs4235257	HTRA3
rs4235258	HTRA3
rs4432734	HTRA3
rs4455399	HTRA3
rs4629434	HTRA3
rs4696796	HTRA3
rs4696797	HTRA3
rs4696800	HTRA3
rs4696803	HTRA3
rs6447854	HTRA3
rs6447857	HTRA3
rs6818156	HTRA3
rs6818906	HTRA3
rs7670269	HTRA3
rs7690786	HTRA3
rs4733961	HTRA4
rs4733962	HTRA4
rs4733963	HTRA4
rs7001985	HTRA4
rs7295	HTRA4
rs3093032	ICAM1
rs5030352	ICAM1
rs5491	ICAM1
rs10211925	IFNAR2
rs11701450	IFNAR2
rs1187	IFNAR2
rs12482193	IFNAR2
rs12482556	IFNAR2
rs13047715	IFNAR2
rs16990387	IFNAR2
rs17860115	IFNAR2
rs17860118	IFNAR2
rs17860124	IFNAR2
rs17860183	IFNAR2
rs17860184	IFNAR2
rs17860263	IFNAR2
rs2248202	IFNAR2
rs2252650	IFNAR2
rs2300371	IFNAR2
rs2834154	IFNAR2
rs2834159	IFNAR2
rs2834160	IFNAR2
rs2834161	IFNAR2
rs2834164	IFNAR2
rs2834165	IFNAR2
rs3153	IFNAR2
rs4986956	IFNAR2
rs6517154	IFNAR2
rs7280479	IFNAR2
rs8127500	IFNAR2
rs8178430	IFNAR2
rs9636867	IFNAR2
rs10457655	IFNGR1
rs12204754	IFNGR1
rs1327474	IFNGR1
rs17175274	IFNGR1
rs17175294	IFNGR1
rs17175301	IFNGR1
rs17181618	IFNGR1
rs1854154	IFNGR1
rs2234711	IFNGR1
rs3799488	IFNGR1
rs4896243	IFNGR1
rs7753590	IFNGR1
rs9376267	IFNGR1
rs9376268	IFNGR1
rs9402877	IFNGR1
rs9494693	IFNGR1
rs1059293	IFNGR2
rs11909789	IFNGR2
rs11910627	IFNGR2
rs17644622	IFNGR2
rs17878946	IFNGR2
rs17879765	IFNGR2
rs17881062	IFNGR2
rs17885509	IFNGR2
rs17885944	IFNGR2
rs2012075	IFNGR2
rs2268241	IFNGR2
rs2284554	IFNGR2
rs2834210	IFNGR2
rs2834212	IFNGR2
rs2834213	IFNGR2
rs4986958	IFNGR2
rs8126735	IFNGR2
rs8128483	IFNGR2
rs9808685	IFNGR2
rs9976572	IFNGR2
rs1800872	IL10
rs2222202	IL10
rs3024492	IL10
rs3024493	IL10
rs3024498	IL10
rs1295683	IL13
rs1295686	IL13
rs20541	IL13
rs2069744	IL13
rs2069747	IL13
rs2243204	IL13
rs2243208	IL13
rs2243210	IL13
rs2243217	IL13
rs2243218	IL13
rs2243219	IL13
rs2243221	IL13
rs2243297	IL13
rs3091307	IL13
rs848	IL13
rs2228059	IL15RA
rs2043055	IL18
rs360714	IL18
rs360722	IL18
rs543810	IL18
rs5744229	IL18
rs5744238	IL18
rs5744258	IL18
rs5744259	IL18
rs5744266	IL18
rs5744280	IL18
rs7938943	IL18
rs17561	IL1A
rs1800587	IL1A
rs2071374	IL1A
rs2856838	IL1A
rs3783512	IL1A
rs3783526	IL1A
rs3783533	IL1A
rs3783546	IL1A
rs3783572	IL1A
rs3783575	IL1A
rs3783590	IL1A
rs1143627	IL1B
rs1143629	IL1B
rs1143634	IL1B
rs2853550	IL1B
rs3136558	IL1B
rs3917356	IL1B
rs3917365	IL1B
rs3917368	IL1B
rs10751768	IL22RA1
rs11249201	IL22RA1
rs11577442	IL22RA1
rs11578307	IL22RA1
rs12071691	IL22RA1
rs12092673	IL22RA1
rs12093987	IL22RA1
rs12746876	IL22RA1
rs16829207	IL22RA1
rs2502450	IL22RA1
rs3795299	IL22RA1
rs3795300	IL22RA1
rs3936073	IL22RA1
rs4233051	IL22RA1
rs4292900	IL22RA1
rs4486393	IL22RA1
rs4648936	IL22RA1
rs4649187	IL22RA1
rs6686007	IL22RA1
rs7355101	IL22RA1
rs7514676	IL22RA1
rs10903038	IL28RA
rs10903046	IL28RA
rs10903047	IL28RA
rs11249006	IL28RA
rs11579657	IL28RA
rs11587500	IL28RA
rs12028945	IL28RA
rs12036427	IL28RA
rs12727936	IL28RA
rs12751091	IL28RA
rs2153334	IL28RA
rs2153335	IL28RA
rs3897440	IL28RA
rs3932667	IL28RA
rs4330872	IL28RA
rs4489498	IL28RA
rs4649191	IL28RA
rs6698365	IL28RA
rs7520329	IL28RA
rs7532146	IL28RA
rs7537150	IL28RA
rs7540214	IL28RA
rs7552086	IL28RA
rs7552167	IL28RA
rs2070874	IL4
rs2227282	IL4
rs2227284	IL4
rs2243228	IL4
rs2243231	IL4
rs2243246	IL4
rs2243248	IL4
rs2243250	IL4
rs2243251	IL4
rs2243252	IL4
rs2243253	IL4
rs2243261	IL4
rs2243263	IL4
rs2243266	IL4
rs2243270	IL4
rs2243274	IL4
rs2243279	IL4
rs2243281	IL4
rs2243283	IL4
rs2243302	IL4
rs2069824	IL6
rs2069827	IL6
rs2069832	IL6
rs2069840	IL6
rs2069842	IL6
rs2069845	IL6
rs2069849	IL6
rs2069860	IL6
rs17169344	IL9
rs2066758	IL9
rs2069867	IL9
rs2069879	IL9
rs2069882	IL9
rs2069885	IL9
rs31562	IL9
rs31563	IL9
rs1366757	IRS1
rs1801278	IRS1
rs2234931	IRS1
rs2288586	IRS1
rs4675094	IRS1
rs1041135	ITGA8
rs7895372	ITGA8
rs9333269	ITGA8
rs10468569	ITGB3
rs10514919	ITGB3
rs11079770	ITGB3
rs11079772	ITGB3
rs11650072	ITGB3
rs11867253	ITGB3
rs11868894	ITGB3
rs12600865	ITGB3
rs12603582	ITGB3
rs16941768	ITGB3
rs2015049	ITGB3
rs2056131	ITGB3
rs2292699	ITGB3
rs2292700	ITGB3
rs2292865	ITGB3
rs2292867	ITGB3
rs2317676	ITGB3
rs3744453	ITGB3
rs3809863	ITGB3
rs3851806	ITGB3
rs3892084	ITGB3
rs4525555	ITGB3
rs5918	ITGB3
rs7209700	ITGB3
rs7211018	ITGB3
rs7217710	ITGB3
rs8074094	ITGB3
rs8078614	ITGB3
rs9906248	ITGB3
rs12461751	JunD
rs4339888	KAT
rs12621643	KCNE4
rs3795884	KCNE4
	KCNE4
rs5210	KCNJ11
rs5215	KCNJ11
rs5219	KCNJ11
rs1044480	KCNJ13
rs1446307	KCNJ13
rs1446308	KCNJ13
rs1801251	KCNJ13
rs1973675	KCNJ13
rs2293780	KCNJ13
rs2293781	KCNJ13
rs2293782	KCNJ13
rs737027	KCNJ13
rs737028	KCNJ13
rs10252204	KIAA1505
rs10488499	KIAA1505
rs3091259	KIAA1505
rs3091260	KIAA1505
rs3093269	KIAA1505
rs1000788	KITLG
rs10777129	KITLG
rs10858753	KITLG
rs10858757	KITLG
rs11104906	KITLG
rs11104911	KITLG
rs11104928	KITLG
rs11610915	KITLG
rs12304776	KITLG
rs12721560	KITLG
rs1472899	KITLG
rs1492347	KITLG
rs1624014	KITLG
rs1703081	KITLG
rs1798011	KITLG
rs2046971	KITLG
rs3782171	KITLG
rs3782178	KITLG
rs4284478	KITLG
rs4842625	KITLG
rs906637	KITLG
rs995029	KITLG
rs995030	KITLG
rs1003723	LDLR
rs11669576	LDLR
rs12983082	LDLR
rs14158	LDLR
rs2738444	LDLR
rs2738460	LDLR
rs2738465	LDLR
rs5925	LDLR
rs6413504	LDLR
	LDLR
rs11247942	LDLRAP1
rs13373894	LDLRAP1
rs3922724	LDLRAP1
rs3924234	LDLRAP1
rs3924235	LDLRAP1
rs4075184	LDLRAP1
rs4418583	LDLRAP1
rs4659356	LDLRAP1
rs10244329	LEP
rs10249476	LEP
rs11763517	LEP
rs12535747	LEP
rs12706832	LEP
rs13245201	LEP
rs17151914	LEP
rs17151919	LEP
rs17151922	LEP
rs2060713	LEP
rs2060715	LEP
rs2071045	LEP
rs2278815	LEP
rs3828942	LEP
rs4236625	LEP
rs6976701	LEP
rs7791621	LEP
rs7795794	LEP
rs7796202	LEP
rs3829462	LIPC
rs6083	LIPC
rs2021725	LOC130951
rs363685	LOC130951
rs363698	LOC130951
rs11629183	LOC730199
rs10455872	LPA
rs10755578	LPA
rs1084651	LPA
rs10945682	LPA
rs11751605	LPA
rs13202636	LPA
rs1367210	LPA
rs1652507	LPA
rs1801693	LPA
rs3127596	LPA
rs3798221	LPA
rs6415084	LPA
rs6919346	LPA
rs6922216	LPA
rs6923917	LPA
rs6932014	LPA
rs7449650	LPA
rs7754526	LPA
rs7755463	LPA
rs7759633	LPA
rs7761293	LPA
rs7765803	LPA
rs7767084	LPA
rs7767342	LPA
rs7770628	LPA
rs783149	LPA
rs9364559	LPA
rs9365171	LPA
rs9457933	LPA
rs9457943	LPA
rs328	LPL
rs8077532	LPO
rs8178422	LPO
rs2075252	LRP2
rs4668123	LRP2
rs6716834	LRP2
rs1041981	LTA
rs2844482	LTA
rs915654	LTA
rs11108385	LTA4H
rs11835389	LTA4H
rs12302993	LTA4H
rs12319438	LTA4H
rs17025023	LTA4H
rs17025033	LTA4H
rs17025079	LTA4H
rs17025122	LTA4H
rs2072510	LTA4H
rs2246973	LTA4H
rs2247570	LTA4H
rs2540483	LTA4H
rs2540484	LTA4H
rs2540499	LTA4H
rs2660880	LTA4H
rs2660896	LTA4H
rs2660899	LTA4H
rs5020450	LTA4H
rs7298811	LTA4H
rs763875	LTA4H
rs1284467	MARS
rs496245	MARS
rs537161	MARS
rs899653	MARS
rs702465	MGC10955
rs702466	MGC10955
rs828843	MGC10955
rs860455	MGC10955
rs10164943	MGC22014
rs13019449	MGC22014
rs13027288	MGC22014
rs7584777	MGC22014
rs7601526	MGC22014
rs828869	MGC22014
rs2271316	MGC71993
rs11225422	MMP1
rs1155764	MMP1
rs11604098	MMP1
rs17293761	MMP1
rs2071230	MMP1
rs2075847	MMP1
rs2239008	MMP1
rs2408489	MMP1
rs470358	MMP1
rs475007	MMP1
rs484915	MMP1
rs5031036	MMP1
rs521898	MMP1
rs559518	MMP1
rs5854	MMP1
rs7125062	MMP1
rs7125320	MMP1
rs7945189	MMP1
rs1053605	MMP2
rs11076101	MMP2
rs11541998	MMP2
rs11639960	MMP2
rs12599775	MMP2
rs1477017	MMP2
rs16955224	MMP2
rs183112	MMP2
rs1992116	MMP2
rs2192852	MMP2
rs2241146	MMP2
rs2287074	MMP2
rs243831	MMP2
rs243832	MMP2
rs243834	MMP2
rs243839	MMP2
rs243840	MMP2
rs243842	MMP2
rs243845	MMP2
rs243847	MMP2
rs243866	MMP2
rs7189232	MMP2
rs7201	MMP2
rs865094	MMP2
rs866770	MMP2
rs9302671	MMP2
rs9923304	MMP2
rs9928731	MMP2
rs522616	MMP3
rs566125	MMP3
rs639752	MMP3
rs645419	MMP3
rs679620	MMP3
rs683878	MMP3
rs20544	MMP9
rs2250889	MMP9
rs2274756	MMP9
rs2664538	MMP9
rs3918251	MMP9
rs3918254	MMP9
rs3918262	MMP9
rs9509	MMP9
rs828891	MOBK1B
rs2071409	MPO
rs2107545	MPO
rs34628871	MPO
rs34673822	MPO
rs34704261	MPO
rs35314437	MPO
rs35709273	MPO
rs35840794	MPO
rs35921530	MPO
rs7208693	MPO
rs8079006	MPO
rs10177833	MTHFD2
rs10187051	MTHFD2
rs1667627	MTHFD2
rs718782	MTHFD2
rs7571842	MTHFD2
rs4846048	MTHFR
rs868014	MTHFR
rs11121832	MTHFR
rs12121543	MTHFR
rs13306556	MTHFR
rs1476413	MTHFR
rs1572151	MTHFR
rs17037390	MTHFR
rs17367504	MTHFR
rs17375901	MTHFR
rs17421511	MTHFR
rs1801131	MTHFR
rs1801133	MTHFR
rs1931226	MTHFR
rs4846052	MTHFR
rs6541003	MTHFR
rs7525338	MTHFR
rs7533315	MTHFR
rs7545331	MTHFR
rs9651118	MTHFR
rs1805087	MTR
rs1044291	N/A
rs11214101	N/A
rs11247959	N/A
rs11885168	N/A
rs12009271	N/A
rs12091159	N/A
rs16845613	N/A
rs16876119	N/A
rs17013630	N/A
rs17151895	N/A
rs17169334	N/A
rs17169335	N/A
rs17175378	N/A
rs17181604	N/A
rs17875973	N/A
rs2069753	N/A
rs2243200	N/A
rs2243202	N/A
rs2243206	N/A
rs2243209	N/A
rs2243226	N/A
rs3093232	N/A
rs3783565	N/A
rs3917883	N/A
rs3917894	N/A
rs3917896	N/A
rs4641466	N/A
rs4649189	N/A
rs5950584	N/A
rs6664855	N/A
rs6733736	N/A
rs6818332	N/A
rs6835937	N/A
rs7051780	N/A
rs7543354	N/A
rs7641507	N/A
rs7776339	N/A
rs7798338	N/A
rs7944706	N/A
rs9899297	N/A
rs9914087	N/A
rs11567782	NECAP1
rs10933376	NMUR1
rs3752762	NMUR1
rs3752763	NMUR1
rs3769986	NMUR1
rs3769987	NMUR1
rs4973442	NMUR1
rs1137933	NOS2A
rs2297518	NOS2A
rs1799983	NOS3
rs1800780	NOS3
rs1800783	NOS3
rs1808593	NOS3
rs2070744	NOS3
rs3730305	NOS3
rs3793342	NOS3
rs3800787	NOS3
rs3918186	NOS3
rs3918188	NOS3
rs3918226	NOS3
rs7830	NOS3
rs891511	NOS3
rs891512	NOS3
rs198358	NPPA
rs198360	NPPA
rs198372	NPPA
rs5063	NPPA
rs5068	NPPA
rs632793	NPPA
rs6694164	NPPA
rs198375	NPPB
rs198381	NPPB
rs198388	NPPB
rs5227	NPPB
rs6541007	NPPB
rs6668352	NPPB
rs6668659	NPPB
rs11900720	NPPC
rs5261	NPPC
rs5262	NPPC
rs5263	NPPC
rs5267	NPPC
rs2440332	ONECUT1
rs2456525	ONECUT1
rs7020782	PAPPA
rs12188950	PART1
rs10465832	PCSK9
rs10888896	PCSK9
rs11206514	PCSK9
rs11206516	PCSK9
rs11583680	PCSK9
rs12074122	PCSK9
rs12096557	PCSK9
rs17111495	PCSK9
rs2182833	PCSK9
rs2479406	PCSK9
rs2479408	PCSK9
rs2479409	PCSK9
rs2479412	PCSK9
rs2495478	PCSK9
rs2495481	PCSK9
rs4927193	PCSK9
rs499718	PCSK9
rs505151	PCSK9
rs529787	PCSK9
rs533375	PCSK9
rs557435	PCSK9
rs568052	PCSK9
rs572512	PCSK9
rs584626	PCSK9
rs6656066	PCSK9
rs7552841	PCSK9
rs7554001	PCSK9
rs560784	PCSK9
rs728474	PCSK9
rs152312	PDE4D
rs2910829	PDE4D
rs456009	PDE4D
rs702553	PDE4D
rs11574452	PF4
rs2472655	PF4
rs352002	PF4
rs352003	PF4
rs352006	PF4
rs352008	PF4
rs6810940	PF4
rs6813952	PF4
rs6869526	PFN3
rs251401	PIK3R1
rs706713	PIK3R1
rs10916670	PLA2G2E
rs1108974	PLA2G2E
rs11589621	PLA2G2E
rs12028511	PLA2G2E
rs12063693	PLA2G2E
rs12066827	PLA2G2E
rs12073041	PLA2G2E
rs12117083	PLA2G2E
rs12410291	PLA2G2E
rs1572783	PLA2G2E
rs16823116	PLA2G2E
rs16823162	PLA2G2E
rs2066130	PLA2G2E
rs2233686	PLA2G2E
rs2233688	PLA2G2E
rs3767219	PLA2G2E
rs7531863	PLA2G2E
rs818965	PLA2G2E
rs877064	PLA2G2E
rs10498771	PLA2G7
rs1051931	PLA2G7
rs12195701	PLA2G7
rs12528807	PLA2G7
rs1362931	PLA2G7
rs1421368	PLA2G7
rs1421372	PLA2G7
rs1421378	PLA2G7
rs1421379	PLA2G7
rs16874962	PLA2G7
rs17288905	PLA2G7
rs1805017	PLA2G7
rs1805018	PLA2G7
rs2216465	PLA2G7
rs3799861	PLA2G7
rs3799863	PLA2G7
rs4498351	PLA2G7
rs6929105	PLA2G7
rs9472826	PLA2G7
rs2302524	PLAUR
rs399145	PLAUR
rs936211	PLCB2
	PLCB2
	PLCB2
rs9987222	PLEKHA2
rs4252125	PLG
rs1052700	PLIN
rs2304795	PLIN
	PLIN
rs662	PON1
rs10273532	PON2
rs10487133	PON2
rs11979545	PON2
rs11981433	PON2
rs11982486	PON2
rs12026	PON2
rs13438526	PON2
rs1639	PON2
rs17166879	PON2
rs17774346	PON2
rs17876082	PON2
rs17876083	PON2
rs17876116	PON2
rs17876129	PON2
rs17876144	PON2
rs17876148	PON2
rs17876162	PON2
rs2237585	PON2
rs2286232	PON2
rs2299267	PON2
rs2374993	PON2
rs4729189	PON2
rs6970627	PON2
rs730364	PON2
rs730365	PON2
rs740265	PON2
rs7802018	PON2
rs7803148	PON2
rs9641164	PON2
rs987539	PON2
rs17883013	PON3
rs394408	PPBP
rs442155	PPBP
rs2302453	PRKAR2B
rs257376	PRKAR2B
rs3729877	PRKAR2B
rs2069946	PROCR
rs2069949	PROCR
rs2069952	PROCR
rs10141237	PSMA6
rs10144857	PSMA6
rs10146691	PSMA6
rs1048990	PSMA6
rs12878391	PSMA6
rs17458367	PSMA6
rs17512585	PSMA6
rs4981282	PSMA6
rs7149602	PSMA6
rs7156874	PSMA6
rs8017676	PSMA6
rs9322944	PSMA6
rs12133478	PTAFR
rs17162980	PTAFR
rs313149	PTAFR
rs313153	PTAFR
rs5939	PTAFR
rs6679420	PTAFR
rs1236913	PTGS1
rs5789	PTGS1
rs900689	PTPN23
rs10773831	RAN
rs10848238	RAN
rs11061209	RAN
rs12318549	RAN
rs10402265	RETN
rs1477341	RETN
rs1862513	RETN
rs3219177	RETN
rs3219178	RETN
rs34124816	RETN
rs34788323	RETN
rs35257373	RETN
rs3745367	RETN
rs3745368	RETN
rs3745369	RETN
rs1009099	RHAG
rs11759060	RHAG
rs12524967	RHAG
rs1270361	RHAG
rs13198157	RHAG
rs1471541	RHAG
rs16879499	RHAG
rs16879521	RHAG
rs2180723	RHAG
rs2518100	RHAG
rs3799675	RHAG
rs6458705	RHAG
rs6934867	RHAG
rs7760223	RHAG
rs9463517	RHAG
rs12664076	ROS1
rs1998206	ROS1
rs210968	ROS1
rs2229079	ROS1
rs2243380	ROS1
rs529038	ROS1
rs9500	S100PBP
rs12218	SAA1
rs4638289	SAA1
rs7131332	SAA1
rs17784714	SCAP
rs4858868	SCAP
rs12490383	SCAP
rs12631697	SCAP
rs17079656	SCAP
rs6800271	SCAP
rs7644043	SCAP
rs7651762	SCAP
rs900691	SCAP
rs11888208	SCN7A
rs11899387	SCN7A
rs1406275	SCN7A
rs7565062	SCN7A
rs7570585	SCN7A
rs7570585	SCN7A
	SCN7A
rs11064145	SCNN1A
rs2228576	SCNN1A
rs1076638	SELE
rs1534904	SELE
rs3917434	SELE
rs3917436	SELE
rs5353	SELE
rs5356	SELE
rs5357	SELE
rs5361	SELE
rs5366	SELE
rs5368	SELE
rs932307	SELE
rs3917724	SELP
rs3917724	SELP
rs6125	SELP
rs6131	SELP
rs6131	SELP
rs6133	SELP
rs6133	SELP
rs6136	SELP
rs6136	SELP
rs16846561	SERPINC1
rs2146372	SERPINC1
rs2227599	SERPINC1
rs2227607	SERPINC1
rs2227611	SERPINC1
rs2227612	SERPINC1
rs2227617	SERPINC1
rs2227621	SERPINC1
rs6691053	SERPINC1
rs941989	SERPINC1
rs9425436	SERPINC1
rs1050813	SERPINE1
rs11560324	SERPINE1
rs2070682	SERPINE1
rs2227631	SERPINE1
rs2227632	SERPINE1
rs2227636	SERPINE1
rs2227637	SERPINE1
rs2227648	SERPINE1
rs2227667	SERPINE1
rs2227672	SERPINE1
rs2227692	SERPINE1
rs2227693	SERPINE1
rs2227695	SERPINE1
rs2227714	SERPINE1
rs4727479	SERPINE1
rs6089	SERPINE1
rs6465787	SERPINE1
rs6950982	SERPINE1
rs16836583	SHC1
rs16836580	SHC1
rs3766921	SHC1
rs4845401	SHC1
rs13306675	SLC12A3
rs2010501	SLC12A3
rs2304483	SLC12A3
rs5804	SLC12A3
rs_4973	SLC19A3
rs_6436	SLC19A3
rs12185721	SLC19A3
rs13007334	SLC19A3
rs13025803	SLC19A3
rs1819	SLC19A3
rs2396470	SLC19A3
rs4973216	SLC19A3
rs4973234	SLC19A3
rs932134	SLC19A3
rs1053652	SLC20A1
rs1061254	SLC20A1
rs10758	SLC20A1
rs11123145	SLC20A1
rs3827758	SLC20A1
rs4849091	SLC20A1
rs4849093	SLC20A1
rs6793	SLC20A1
rs885346	SLC20A1
rs885347	SLC20A1
rs2243100	SLC25A11
rs2243102	SLC25A11
rs400688	SLC25A11
rs10112450	SLC25A32
rs1865855	SLC25A32
rs3098255	SLC25A32
rs3098260	SLC25A32
rs3133810	SLC25A32
rs3134269	SLC25A32
rs3134287	SLC25A32
rs5400	SLC2A2
rs12993807	SLC4A3
rs2289782	SLC4A3
rs2305055	SLC4A3
rs635311	SLC4A3
rs684428	SLC4A3
rs1006502	SLC4A5
rs11887601	SLC4A5
rs12053233	SLC4A5
rs12991424	SLC4A5
rs13002080	SLC4A5
rs13426653	SLC4A5
rs17009792	SLC4A5
rs1990152	SLC4A5
rs2034454	SLC4A5
rs3771733	SLC4A5
rs4853018	SLC4A5
rs6726450	SLC4A5
rs6731545	SLC4A5
rs702462	SLC4A5
rs8179526	SLC4A5
rs828853	SLC4A5
rs828863	SLC4A5
rs828902	SLC4A5
	SLC4A5
rs5556	SLC8A1
rs17027748	SLC9A2
rs17833353	SLC9A2
rs6708870	SLC9A2
rs6756408	SLC9A2
rs6757258	SLC9A2
	SLC9A2
rs10026758	SOD3
rs17552548	SOD3
rs2284659	SOD3
rs2695234	SOD3
rs6849330	SOD3
rs699474	SOD3
rs758946	SOD3
rs7655372	SOD3
rs800440	SOD3
rs8192287	SOD3
rs10012150	SPP1
rs11728697	SPP1
rs11732711	SPP1
rs17784978	SPP1
rs2853749	SPP1
rs4660	SPP1
rs6811536	SPP1
rs6812524	SPP1
rs6813526	SPP1
rs6838095	SPP1
rs6840362	SPP1
rs7435825	SPP1
rs9138	SPP1
rs11886071	STAMBP
rs11888468	STAMBP
rs11904306	STAMBP
rs1318987	STAMBP
rs919629	STAMBP
rs12468579	STAT1
rs12987796	STAT1
rs1400657	STAT1
rs17748980	STAT1
rs6520278	SYN1
rs7886171	SYN1
rs10772399	TAS2R50
rs10845266	TAS2R50
rs2900554	TAS2R50
rs6488334	TAS2R50
rs9472823	TDRD6
rs974670	TDRD6
rs11214105	TEX12
rs1293344	TEX12
rs1946518	TEX12
rs360713	TEX12
rs5744223	TEX12
rs7586970	TFPI
rs2268622	TGFB3
rs2284791	TGFB3
rs3917148	TGFB3
rs3917158	TGFB3
rs3917187	TGFB3
rs3917194	TGFB3
rs3917195	TGFB3
rs3917200	TGFB3
rs3917201	TGFB3
rs3917210	TGFB3
rs3917211	TGFB3
rs4252315	TGFB3
rs4252348	TGFB3
rs2007363	THBD
rs6048519	THBD
rs6076013	THBD
rs6076016	THBD
rs6082986	THBD
rs1866389	THBS4
rs2070584	TIMP1
rs5953060	TIMP1
rs10116253	TLR4
rs10759930	TLR4
rs10759932	TLR4
rs10983756	TLR4
rs11536865	TLR4
rs11536869	TLR4
rs11536887	TLR4
rs11536889	TLR4
rs11536892	TLR4
rs11536897	TLR4
rs12377632	TLR4
rs1554973	TLR4
rs16906053	TLR4
rs1927906	TLR4
rs1927911	TLR4
rs1927912	TLR4
rs2149356	TLR4
rs2737196	TLR4
rs2770150	TLR4
rs5030710	TLR4
rs5030718	TLR4
rs5030725	TLR4
rs5030729	TLR4
rs7044464	TLR4
rs7846989	TLR4
rs7856729	TLR4
rs7864330	TLR4
rs7869402	TLR4
rs4733897	TM2D2
rs9064	TMCO4
rs1799964	TNF
rs1800629	TNF
rs3093662	TNF
rs1800693	TNFRSF1A
rs2234649	TNFRSF1A
rs4149570	TNFRSF1A
rs4149573	TNFRSF1A
rs4149576	TNFRSF1A
rs4149577	TNFRSF1A
rs4149578	TNFRSF1A
rs4149579	TNFRSF1A
rs4149622	TNFRSF1A
rs4149629	TNFRSF1A
rs4149637	TNFRSF1A
rs4149639	TNFRSF1A
rs4149641	TNFRSF1A
rs1061622	TNFRSF1B
rs16845759	TNFSF10
rs17535790	TNFSF10
rs17601515	TNFSF10
rs179777	TNFSF10
rs1823227	TNFSF10
rs2270418	TNFSF10
rs231981	TNFSF10
rs231983	TNFSF10
rs231985	TNFSF10
rs231987	TNFSF10
rs233998	TNFSF10
rs3136594	TNFSF10
rs3136596	TNFSF10
rs3136597	TNFSF10
rs3136598	TNFSF10
rs3136602	TNFSF10
rs3136609	TNFSF10
rs3181139	TNFSF10
rs365238	TNFSF10
rs4894559	TNFSF10
rs6783667	TNFSF10
rs7625589	TNFSF10
rs9859259	TNFSF10
rs9859413	TNFSF10
rs9865753	TNFSF10
rs9869065	TNFSF10
rs10127728	TNFSF4
rs10489270	TNFSF4
rs10798265	TNFSF4
rs10912557	TNFSF4
rs10912560	TNFSF4
rs11811788	TNFSF4
rs11811856	TNFSF4
rs1234313	TNFSF4
rs1234314	TNFSF4
rs1234315	TNFSF4
rs16845568	TNFSF4
rs16845600	TNFSF4
rs3850641	TNFSF4
rs3861950	TNFSF4
rs3861951	TNFSF4
rs3861953	TNFSF4
rs6661173	TNFSF4
rs7514229	TNFSF4
rs7529929	TNFSF4
rs1556259	USF1
rs17181932	USF1
rs2516838	USF1
rs2516839	USF1
rs2516840	USF1
rs2774276	USF1
rs3737787	USF1
rs13312	USP24
rs9804032	USP24
rs1254901	VAMP5
rs12714147	VAMP5
rs1561198	VAMP5
rs1009	VAMP8
rs1058588	VAMP8
rs17508727	VAMP8
rs3731828	VAMP8
rs3770098	VAMP8
rs1041163	VCAM1
rs1409419	VCAM1
rs3170794	VCAM1
rs3176860	VCAM1
rs3176861	VCAM1
rs3176862	VCAM1
rs3176867	VCAM1
rs3176869	VCAM1
rs3176874	VCAM1
rs3176876	VCAM1
rs3176878	VCAM1
rs3176879	VCAM1
rs3181088	VCAM1
rs3181092	VCAM1
rs3783615	VCAM1
rs3917016	VCAM1
rs1063856	VWF
rs16932374	VWF
rs1800387	VWF
rs216321	VWF
rs3134292	WDSOF1
rs2892544	WDSOF1
rs750606	WDSOF1
rs11436	ZCCHC17
rs12139997	ZCCHC17
rs3766294	ZCCHC17
rs12285095	ZNF259
